# Supplementary material for: A cassava protoplast system for screening genes associated with the response to South African cassava mosaic virus
Source: Virol J. 2020 Nov 23;17:184. doi: 10.1186/s12985-020-01453-4 (PMC7685591; doi:10.1186/s12985-020-01453-4)
Supplement: Supplementary file 3 — Additional file 3: E3 ligase and E3 ligase complex-associated gene expression during plant virus infection. [file 12985_2020_1453_MOESM3_ESM.xlsx]

## Sheet: References
Additional File 3	A Cassava Protoplast System for Screening Genes Associated with the Response to South African Cassava Mosaic Virus.
	Patience Chatukuta, Chrissie Rey*
	School of Molecular and Cell Biology, University of the Witwatersrand, South Africa
	*Corresponding author
REFERENCES	E3 ligase and E3 ligase complex-associated gene expression during plant virus infection
1	Allie F, Pierce EJ, Okoniewski MJ, Rey C. Transcriptional analysis of South African cassava mosaic virus-infected susceptible and tolerant landraces of cassava highlights differences in resistance, basal defense and cell wall associated genes during infection [Internet]. Vol. 15, BMC genomics. BioMed Central; 2014. p. 1006. Available from: https://pubmed.ncbi.nlm.nih.gov/25412561
2	Amuge T, Berger DK, Katari MS, Myburg AA, Goldman SL, Ferguson ME. A time series transcriptome analysis of cassava (Manihot esculenta Crantz) varieties challenged with Ugandan cassava brown streak virus. Vol. 7, Scientific reports. 2017. p. 9747.
3	Anjanappa RB, Mehta D, Maruthi MN, Kanju E, Gruissem W, Vanderschuren H. Characterization of Brown Streak Virus-Resistant Cassava [Internet]. 2016/06/07. Vol. 29, Molecular plant-microbe interactions : MPMI. United States; 2016. p. 527–34. Available from: https://pubmed.ncbi.nlm.nih.gov/27070326
4	Ascencio-Ibáñez JT, Sozzani R, Lee T-J, Chu T-M, Wolfinger RD, Cella R, et al. Global analysis of Arabidopsis gene expression uncovers a complex array of changes impacting pathogen response and cell cycle during geminivirus infection [Internet]. 2008/07/23. Vol. 148, Plant physiology. American Society of Plant Biologists; 2008. p. 436–54. Available from: https://pubmed.ncbi.nlm.nih.gov/18650403
5	Jeevalatha A, Siddappa S, Kumar A, Kaundal P, Guleria A, Sharma S, et al. An insight into differentially regulated genes in resistant and susceptible genotypes of potato in response to tomato leaf curl New Delhi virus-[potato] infection. Vol. 232, Virus research. Netherlands; 2017. p. 22–33.
6	Liu L, Chung HY, Lacatus G, Baliji S, Ruan J, Sunter G. Altered expression of Arabidopsis genes in response to a multifunctional geminivirus pathogenicity protein [Internet]. Vol. 14, BMC Plant Biology. 2014. p. 302. Available from: https://doi.org/10.1186/s12870-014-0302-7
7	Lozano-Duran R, Bejarano E. Geminiviral Co-option of Post-Translational Modification Pathways. In 2013.
8	Maruthi MN, Bouvaine S, Tufan HA, Mohammed IU, Hillocks RJ. Transcriptional Response of Virus-Infected Cassava and Identification of Putative Sources of Resistance for Cassava Brown Streak Disease [Internet]. Vol. 9, PLOS ONE. Public Library of Science; 2014. p. e96642. Available from: https://doi.org/10.1371/journal.pone.0096642
9	Miozzi L, Napoli C, Sardo L, Accotto GP. Transcriptomics of the interaction between the monopartite phloem-limited geminivirus tomato yellow leaf curl Sardinia virus and Solanum lycopersicum highlights a role for plant hormones, autophagy and plant immune system fine tuning during infection [Internet]. Vol. 9, PloS one. Public Library of Science; 2014. p. e89951–e89951. Available from: https://pu…
10	Pierce EJ, Rey MEC. Assessing Global Transcriptome Changes in Response to South African Cassava Mosaic Virus [ZA-99] Infection in Susceptible Arabidopsis thaliana [Internet]. Vol. 8, PLOS ONE. Public Library of Science; 2013. p. e67534. Available from: https://doi.org/10.1371/journal.pone.0067534

## Sheet: Susceptible
				Differential expression of ubiquitin-associated transcripts in susceptible geminivirus-infected hosts
					Susceptible
					Cassava						Arabidopsis				Tomato		Potato	Pepper
					SACMV			CBSV		UCBSV	SACMV			CalCuV	TYLCV	TYLCSV	TolCNDV	PepGMV	CabLCV
ATG ID	Original ID	New ID	Gene name	Gene Description	Early	Middle	Late	Early	Late	Late	Early	Middle	Late	Early	Early	Late	Late	Early
AT5G22920	cassava4.1_013514m.g	Manes.04G013300	RZPF34	E3 ubiquitin-protein ligase RZFP34 [Source:UniProtKB/Swiss-Prot;Acc:Q9FFB6]	-2.00539
AT1G63800	cassava4.1_017210m.g	Manes.01G255200	UBC5	UBC5 [Source:UniProtKB/TrEMBL;Acc:A0A178WDU0]		1.77255
AT2G33770	cassava4.1_001212m.g	Manes.16G027500	UBC24	Probable ubiquitin-conjugating enzyme E2 24 [Source:UniProtKB/Swiss-Prot;Acc:Q8VY10]		2.0946
AT3G07370	cassava4.1_013384m.g	Manes.12G051400	CHIP	CHIP [Source:UniProtKB/TrEMBL;Acc:A0A178VGJ7]		-1.66464
AT4G02570	cassava4.1_030629m.g	0	CUL1	AT4G02570 protein [Source:UniProtKB/TrEMBL;Acc:B9DGE3]		-3.90356
AT4G12570	cassava4.1_027837m.g	Manes.07G044900	UPL5	E3 ubiquitin-protein ligase UPL5 [Source:UniProtKB/Swiss-Prot;Acc:Q9SU29]		-2.39794
AT5G22920	cassava4.1_013514m.g	Manes.04G013300	RZPF34	E3 ubiquitin-protein ligase RZFP34 [Source:UniProtKB/Swiss-Prot;Acc:Q9FFB6]		-2.00539
AT5G25560	cassava4.1_016841m.g	0	NA	CHY-type/CTCHY-type/RING-type Zinc finger protein [Source:UniProtKB/TrEMBL;Acc:F4JY59]		-2.58432
AT5G42990	cassava4.1_017997m.g	Manes.05G154600	UBC18	Probable ubiquitin-conjugating enzyme E2 18 [Source:UniProtKB/Swiss-Prot;Acc:Q9FMM0]		-2.34919
AT1G64230	cassava4.1_018432m.g	NA	UBC28	Ubiquitin-conjugating enzyme 28 [Source:UniProtKB/TrEMBL;Acc:F4I5B8]			2.37612
AT3G07370	cassava4.1_013384m.g	Manes.12G051400	CHIP	CHIP [Source:UniProtKB/TrEMBL;Acc:A0A178VGJ7]			-1.66464
AT5G18650	cassava4.1_013907m.g	Manes.03G191600	MIEL1	MIEL1 [Source:UniProtKB/TrEMBL;Acc:A0A178UJV2]			2.95081
AT5G22920	cassava4.1_013514m.g	Manes.04G013300	RZPF34	E3 ubiquitin-protein ligase RZFP34 [Source:UniProtKB/Swiss-Prot;Acc:Q9FFB6]			-2.00539
AT5G25560	cassava4.1_016841m.g	NA	NA	CHY-type/CTCHY-type/RING-type Zinc finger protein [Source:UniProtKB/TrEMBL;Acc:F4JY59]			-2.58432
AT5G42990	cassava4.1_017997m.g	Manes.05G154600	UBC18	Probable ubiquitin-conjugating enzyme E2 18 [Source:UniProtKB/Swiss-Prot;Acc:Q9FMM0]			-2.34919
AT5G13840	cassava4.1_006499m.g	Manes.10G150600	FZR3	Protein FIZZY-RELATED 3 [Source:UniProtKB/Swiss-Prot;Acc:Q8LPL5]						-2.90366
AT5G13840	cassava4.1_006499m.g	Manes.10G150700	FZR3	Protein FIZZY-RELATED 3 [Source:UniProtKB/Swiss-Prot;Acc:Q8LPL5]						-2.90366
AT5G13840	cassava4.1_006499m.g	Manes.10G150800	FZR3	Protein FIZZY-RELATED 3 [Source:UniProtKB/Swiss-Prot;Acc:Q8LPL5]						-2.90366
AT5G13840	cassava4.1_006499m.g	Manes.10G150900	FZR3	Protein FIZZY-RELATED 3 [Source:UniProtKB/Swiss-Prot;Acc:Q8LPL5]						-2.90366
AT5G13840	cassava4.1_006499m.g	Manes.10G151000	FZR3	Protein FIZZY-RELATED 3 [Source:UniProtKB/Swiss-Prot;Acc:Q8LPL5]						-2.90366
AT5G13840	cassava4.1_006499m.g	Manes.10G151100	FZR3	Protein FIZZY-RELATED 3 [Source:UniProtKB/Swiss-Prot;Acc:Q8LPL5]						-2.90366
AT5G13840	cassava4.1_006499m.g	Manes.10G151200	FZR3	Protein FIZZY-RELATED 3 [Source:UniProtKB/Swiss-Prot;Acc:Q8LPL5]						-2.90366
AT5G13840	cassava4.1_006499m.g	Manes.10G151300	FZR3	Protein FIZZY-RELATED 3 [Source:UniProtKB/Swiss-Prot;Acc:Q8LPL5]						-2.90366
AT5G13840	cassava4.1_006499m.g	Manes.10G151400	FZR3	Protein FIZZY-RELATED 3 [Source:UniProtKB/Swiss-Prot;Acc:Q8LPL5]						-2.90366
AT5G13840	cassava4.1_006499m.g	Manes.10G151500	FZR3	Protein FIZZY-RELATED 3 [Source:UniProtKB/Swiss-Prot;Acc:Q8LPL5]						-2.90366
AT5G13840	cassava4.1_006499m.g	Manes.10G151600	FZR3	Protein FIZZY-RELATED 3 [Source:UniProtKB/Swiss-Prot;Acc:Q8LPL5]						-2.90366
AT5G13840	cassava4.1_006499m.g	Manes.10G151700	FZR3	Protein FIZZY-RELATED 3 [Source:UniProtKB/Swiss-Prot;Acc:Q8LPL5]						-2.90366
AT5G13840	cassava4.1_006499m.g	Manes.10G151800	FZR3	Protein FIZZY-RELATED 3 [Source:UniProtKB/Swiss-Prot;Acc:Q8LPL5]						-2.90366
AT5G13840	cassava4.1_006499m.g	Manes.10G151900	FZR3	Protein FIZZY-RELATED 3 [Source:UniProtKB/Swiss-Prot;Acc:Q8LPL5]						-2.90366
AT5G13840	cassava4.1_006499m.g	Manes.10G152000	FZR3	Protein FIZZY-RELATED 3 [Source:UniProtKB/Swiss-Prot;Acc:Q8LPL5]						-2.90366
AT5G13840	cassava4.1_006499m.g	Manes.10G152100	FZR3	Protein FIZZY-RELATED 3 [Source:UniProtKB/Swiss-Prot;Acc:Q8LPL5]						-2.90366
AT5G13840	cassava4.1_006499m.g	Manes.10G152200	FZR3	Protein FIZZY-RELATED 3 [Source:UniProtKB/Swiss-Prot;Acc:Q8LPL5]						-2.90366
AT5G13840	cassava4.1_006499m.g	Manes.10G152300	FZR3	Protein FIZZY-RELATED 3 [Source:UniProtKB/Swiss-Prot;Acc:Q8LPL5]						-2.90366
AT5G13840	cassava4.1_006499m.g	Manes.10G152400	FZR3	Protein FIZZY-RELATED 3 [Source:UniProtKB/Swiss-Prot;Acc:Q8LPL5]						-2.90366
AT5G13840	cassava4.1_006499m.g	Manes.10G152500	FZR3	Protein FIZZY-RELATED 3 [Source:UniProtKB/Swiss-Prot;Acc:Q8LPL5]						-2.90366
AT5G13840	cassava4.1_006499m.g	Manes.10G152600	FZR3	Protein FIZZY-RELATED 3 [Source:UniProtKB/Swiss-Prot;Acc:Q8LPL5]						-2.90366
AT5G13840	cassava4.1_006499m.g	Manes.10G152700	FZR3	Protein FIZZY-RELATED 3 [Source:UniProtKB/Swiss-Prot;Acc:Q8LPL5]						-2.90366
AT5G13840	cassava4.1_006499m.g	Manes.10G152800	FZR3	Protein FIZZY-RELATED 3 [Source:UniProtKB/Swiss-Prot;Acc:Q8LPL5]						-2.90366
AT5G13840	cassava4.1_006499m.g	Manes.10G152900	FZR3	Protein FIZZY-RELATED 3 [Source:UniProtKB/Swiss-Prot;Acc:Q8LPL5]						-2.90366
AT5G13840	cassava4.1_006499m.g	Manes.10G153000	FZR3	Protein FIZZY-RELATED 3 [Source:UniProtKB/Swiss-Prot;Acc:Q8LPL5]						-2.90366
AT5G13840	cassava4.1_006499m.g	Manes.10G153100	FZR3	Protein FIZZY-RELATED 3 [Source:UniProtKB/Swiss-Prot;Acc:Q8LPL5]						-2.90366
AT5G13840	cassava4.1_006499m.g	Manes.10G153200	FZR3	Protein FIZZY-RELATED 3 [Source:UniProtKB/Swiss-Prot;Acc:Q8LPL5]						-2.90366
AT5G13840	cassava4.1_006499m.g	Manes.10G153300	FZR3	Protein FIZZY-RELATED 3 [Source:UniProtKB/Swiss-Prot;Acc:Q8LPL5]						-2.90366
AT5G13840	cassava4.1_006499m.g	Manes.10G153400	FZR3	Protein FIZZY-RELATED 3 [Source:UniProtKB/Swiss-Prot;Acc:Q8LPL5]						-2.90366
AT5G13840	cassava4.1_006499m.g	Manes.10G153500	FZR3	Protein FIZZY-RELATED 3 [Source:UniProtKB/Swiss-Prot;Acc:Q8LPL5]						-2.90366
AT5G13840	cassava4.1_006499m.g	Manes.10G153600	FZR3	Protein FIZZY-RELATED 3 [Source:UniProtKB/Swiss-Prot;Acc:Q8LPL5]						-2.90366
AT5G13840	cassava4.1_006499m.g	Manes.10G153700	FZR3	Protein FIZZY-RELATED 3 [Source:UniProtKB/Swiss-Prot;Acc:Q8LPL5]						-2.90366
AT4G02570	cassava4.1_033345m.g	Manes.08G093300	CUL1	AT4G02570 protein [Source:UniProtKB/TrEMBL;Acc:B9DGE3]				4.87748
AT1G04510		AT1G04510	PRP19A	Pre-mRNA-processing factor 19 homolog 1 [Source:UniProtKB/Swiss-Prot;Acc:Q94BR4]										0.246029
AT1G26830		AT1G26830	CUL3A	CUL3A [Source:UniProtKB/TrEMBL;Acc:A0A178WM88]										0.307797
AT1G63800		AT1G63800	UBC5	UBC5 [Source:UniProtKB/TrEMBL;Acc:A0A178WDU0]										0.339941
AT2G30110		AT2G30110	UBA1	UBA1 [Source:UniProtKB/TrEMBL;Acc:A0A178VN59]										0.367884
AT3G07370		AT3G07370	CHIP	CHIP [Source:UniProtKB/TrEMBL;Acc:A0A178VGJ7]										0.22554
AT3G15355		AT3G15355	UBC25	Probable ubiquitin-conjugating enzyme E2 25 [Source:UniProtKB/Swiss-Prot;Acc:Q9LUQ5]										0.303489
AT3G17000		AT3G17000	UBC32	Ubiquitin-conjugating enzyme E2 32 [Source:UniProtKB/Swiss-Prot;Acc:Q9LSP7]										0.360338
AT3G48150		AT3G48150	APC8	Anaphase-promoting complex subunit 8 [Source:UniProtKB/Swiss-Prot;Acc:Q9STS3]										0.162059
AT4G02570		AT4G02570	CUL1	AT4G02570 protein [Source:UniProtKB/TrEMBL;Acc:B9DGE3]										0.670216
AT4G12570		AT4G12570	UPL5	E3 ubiquitin-protein ligase UPL5 [Source:UniProtKB/Swiss-Prot;Acc:Q9SU29]										0.192178
AT4G38600		AT4G38600	UPL3	E3 ubiquitin-protein ligase UPL3 [Source:UniProtKB/Swiss-Prot;Acc:Q6WWW4]										0.49535
AT5G15400		AT5G15400	PUB1	Probable ubiquitin conjugation factor E4 [Source:UniProtKB/Swiss-Prot;Acc:Q9LF41]										0.295246
AT5G19180		AT5G19180	ECR1	NEDD8-activating enzyme E1 catalytic subunit [Source:UniProtKB/Swiss-Prot;Acc:O65041]										0.345459
AT5G20570		AT5G20570	ROC1	RING-box protein 1 [Source:UniProtKB/TrEMBL;Acc:F4K5K0]										0.401021
AT5G22920		AT5G22920	RZPF34	E3 ubiquitin-protein ligase RZFP34 [Source:UniProtKB/Swiss-Prot;Acc:Q9FFB6]										-0.20609
AT4G24940		AT4G24940		ubiquitin activating enzyme - like protein ubiquitin activating enzyme, Lycopersicon esculentum, gb:AJ011418;supported by full-length cDNA: Ceres:25830.										0.344773
AT5G59140		AT5G59140	NA	BTB/POZ domain-containing protein [Source:UniProtKB/TrEMBL;Acc:Q9FIG0]										0.509305
AT1G64230	Solyc10g011740		UBC28	Ubiquitin-conjugating enzyme E2 28 [Source:UniProtKB/TrEMBL;Acc:F4I5B8]											-4.33757
AT2G30110	PGSC0003DMG400020558		UBA1	UBA1 [Source:UniProtKB/TrEMBL;Acc:A0A178VN59]													2.15826
AT3G58040	PGSC0003DMG401023705		SINAT2	E3 ubiquitin-protein ligase [Source:UniProtKB/TrEMBL;Acc:A0A178VHN9]													2.84547
AT4G12570	PGSC0003DMG400003284		UPL5	E3 ubiquitin-protein ligase UPL5 [Source:UniProtKB/Swiss-Prot;Acc:Q9SU29]													2.19208
AT4G34210	PGSC0003DMG400006185		ASK11	SKP1-like protein 11 [Source:UniProtKB/Swiss-Prot;Acc:O49484]													2.30942
AT5G25560	PGSC0003DMG400014487		NA	CHY and CTCHY and RING-type zinc finger protein [Source:UniProtKB/TrEMBL;Acc:F4JY59]													3.2738
AT5G42190	PGSC0003DMG400006184		SKP1B	SKP1-like protein 1B [Source:UniProtKB/Swiss-Prot;Acc:Q9FHW7]													2.7871
AT5G22920	cassava4.1_017167m	Manes.04G013200	RZPF34	E3 ubiquitin-protein ligase RZFP34 [Source:UniProtKB/Swiss-Prot;Acc:Q9FFB6]						-1.57366
AT4G02075	Solyc01g079530.2			e3 ubiquitin-protein ligase march3											3.79656
At1g27060; AT3G55580; AT5G60870	Solyc05g052950.2			probable e3 ubiquitin-protein ligase herc1-like											-2.8557
AT4G33160	PGSC0003DMG400007376			Ubiquitin-protein ligase						-2.867
	PGSC0003DMG400011554			Ubiquitin-protein ligase						-2.932
AT5G07670	PGSC0003DMG400014829			Ubiquitin-protein ligase						-5.201
AT3G24515	PGSC0003DMG400022096			Ubiquitin carrier protein						-2.339
At5g22000				RING-type E3 ubiquitin ligase (RHF2A)	-1.21
At2g30110				Ubiquitin activating enzyme (UBA1)	-1.21
	cassava4.1_033378m.g			Ubiquitin carboxyl-terminal hydrolase family protein	-2.3984
	cassava4.1_008077m.g			Ubiquitin carboxyl-terminal hydrolase family protein	-2.13537
	cassava4.1_022493m.g			Ubiquitin carboxyl-terminal hydrolase family protein	-2.07647
	cassava4.1_023333m.g			ubiquitin-conjugating enzyme 23	1.50849
	cassava4.1_025633m.g			Ubiquitin-conjugating enzyme family protein	-1.98337
	cassava4.1_028874m.g			Ubiquitin-like superfamily protein	1.92353
	cassava4.1_032587m.g			ubiquitin-specific protease 12	2.17728
	cassava4.1_023089m.g			ubiquitin-specific protease 12	2.92353
	cassava4.1_006902m.g			ubiquitin-specific protease 27	-2.7489
	cassava4.1_027655m.g			ubiquitin-specific protease 8	-2.3984
	cassava4.1_029344m.g			ubiquitin-specific protease 8	1.5949
	cassava4.1_025288m.g			F-box associated ubiquitination effector family protein	1.92353
	cassava4.1_009360m.g			Peptidase C78, ubiquitin fold modifier-specific peptidase 1/ 2	-1.66144
	cassava4.1_030184m.g			Ubiquinol-cytochrome C reductase iron-sulfur subunit		1.6814
	cassava4.1_012545m.g			ubiquitin 4		1.64079
	cassava4.1_008740m.g			Ubiquitin carboxyl-terminal hydrolase family protein		-2.31038
	cassava4.1_033378m.g			Ubiquitin carboxyl-terminal hydrolase family protein		-1.71092
	cassava4.1_008356m.g			Ubiquitin carboxyl-terminal hydrolase family protein		1.89439
	cassava4.1_019149m.g			ubiquitin extension protein 1		2.64448
	cassava4.1_012197m.g			Ubiquitin fusion degradation UFD1 family protein		-2.3186
	cassava4.1_027837m.g			ubiquitin protein ligase 5		-2.39794
	cassava4.1_019139m.g			Ubiquitin supergroup;Ribosomal protein L40e		2.23742
	cassava4.1_017997m.g			ubiquitin-conjugating enzyme 18		-2.34919
	cassava4.1_018446m.g			ubiquitin-conjugating enzyme 30		-2.99667
	cassava4.1_033011m.g			ubiquitin-conjugating enzyme 5		-1.54099
	cassava4.1_017210m.g			ubiquitin-conjugating enzyme 5		1.77255
	cassava4.1_026669m.g			Ubiquitin-conjugating enzyme/RWD-like protein		-2.05557
	cassava4.1_031549m.g			Ubiquitin-like superfamily protein		-2.64053
	cassava4.1_024455m.g			Ubiquitin-like superfamily protein		-1.64053
	cassava4.1_031091m.g			Ubiquitin-like superfamily protein		-1.52296
	cassava4.1_026707m.g			Ubiquitin-like superfamily protein		3.65103
	cassava4.1_023089m.g			ubiquitin-specific protease 12		-2.48852
	cassava4.1_028360m.g			ubiquitin-specific protease 14		-1.50054
	cassava4.1_007888m.g			Ubiquitin-specific protease family C19-related protein		1.91201
	cassava4.1_025288m.g			F-box associated ubiquitination effector family protein		-2.38899
	cassava4.1_019463m.g			membrane-anchored ubiquitin-fold protein 6 precursor		-2.03481
	cassava4.1_031997m.g			small ubiquitin-like modifier 2		-2.90356
	cassava4.1_032154m.g			small ubiquitin-like modifier 2		-1.54099
	cassava4.1_019149m.g			ubiquitin extension protein 1			1.81066
	cassava4.1_012197m.g			Ubiquitin fusion degradation UFD1 family protein			-2.6639
	cassava4.1_019139m.g			Ubiquitin supergroup;Ribosomal protein L40e			2.0478
	cassava4.1_023165m.g			ubiquitin-associated (UBA)/TS-N domain-containing protein			-1.56489
	cassava4.1_017997m.g			ubiquitin-conjugating enzyme 18			-3.11321
	cassava4.1_018432m.g			ubiquitin-conjugating enzyme 28			2.37612
	cassava4.1_018446m.g			ubiquitin-conjugating enzyme 30			-1.63415
	cassava4.1_028803m.g			ubiquitin-conjugating enzyme 37			-1.59351
	cassava4.1_026575m.g			ubiquitin-protein ligase 7			-1.65764
	cassava4.1_028849m.g			ubiquitin-specific protease 12			-2.85654
	cassava4.1_027655m.g			ubiquitin-specific protease 8			1.77149
	cassava4.1_025288m.g			F-box associated ubiquitination effector family protein			-1.85654
	cassava4.1_019463m.g			membrane-anchored ubiquitin-fold protein 6 precursor			-1.71904
	cassava4.1_026211m.g			polyubiquitin 10			-2.6639
	cassava4.1_032620m.g			polyubiquitin 10			1.88042
	cassava4.1_019468m.g			small ubiquitin-like modifier 2			-1.64504
AT1G23410	AI781598			tc|Rep: Polyubiquitin - Glehnia littoralis, partial (26%) [TC203712]												0.556262
AT1G64230	AK246605			gb|Solanum lycopersicum cDNA, clone: FC16CD07, HTC in fruit [AK246605]												1.36601
AT1G70660	AK319806			gb|Solanum lycopersicum cDNA, clone: LEFL1002BE01, HTC in leaf [AK319806]												1.47111
AT1G64230	AK325274			gb|Solanum lycopersicum cDNA, clone: LEFL1094CA09, HTC in leaf [AK325274]												1.7024
AT1G53020	AK325708			gb|Solanum lycopersicum cDNA, clone: LEFL2014F03, HTC in fruit [AK325708]												1.57814
	AK326352			gb|Solanum lycopersicum cDNA, clone: LEFL2005F18, HTC in fruit [AK326352]												1.38615
AT5G42300	AK328064			gb|Solanum lycopersicum cDNA, clone: LEFL2045L11, HTC in fruit [AK328064]												0.26316
AT1G32375	AK328331			gb|Solanum lycopersicum cDNA, clone: LEFL2052I07, HTC in fruit [AK328331]												1.24456
AT1G53020	BE435420			tc|Rep: Chromosome chr12 scaffold_18, whole genome shotgun sequence - Vitis vinifera (Grape), partial (54%) [TC206789]												1.46913
AT1G64230	BE436821			Unknown												1.46121
AT3G15354	BM411663			gb|EST585990 tomato breaker fruit Lycopersicon esculentum cDNA clone cLEG57D1 5' end, mRNA sequence [BM411663]												1.3512
AT1G64230	BP887435			Unknown												1.33554
AT1G78870	BT012754			gb|Lycopersicon esculentum clone 113694F, mRNA sequence [BT012754]												1.44806
AT1G64230	BW690286			gb|BW690286 Lycopersicon esculentum cv. Micro-Tom fruit Lycopersicon esculentum cDNA clone FC18AE11 5', mRNA sequence [BW690286]												1.28098
AT1G64230	CD002133			tc|Rep: Ubiquitin carrier protein - Populus canadensis (Canadian poplar) (Populus deltoides x Populusnigra), partial (81%) [TC212061]												1.62015
AT2G36170	DB680844			gb|DB680844 Solanum lycopersicum cv. Micro-Tom leaf Solanum lycopersicum cDNA clone LEFL1008CB03 5', mRNA sequence [DB680844]												1.53134
AT2G02760	DB691126			Unknown												1.49695
AT5G42340	DB706033			Unknown												3.12674
AT1G64230	DB714898			tc|Rep: Ubiquitin carrier protein - Plantago major (Common plantain), partial (70%) [TC195075]												1.73226
AT2G18600	TA35627_4081			tc|Rep: Ubiquitin carrier protein - Capsicum annuum (Bell pepper), complete [TC195861]												1.43801
AT1G64230	TA35663_4081			Unknown												1.51008
AT1G16890	TA36569_4081			tc|Rep: Ubiquitin carrier protein - Arachis hypogaea (Peanut), complete [TC193548]												1.31414
	TA41193_4081			tc|Rep: Ubiquitin carrier protein - Glycine max (Soybean), complete [TC196396]												1.39127
AT1G16890	TA42854_4081			tc|Rep: Ubiquitin carrier protein - Vitis vinifera (Grape), complete [TC207499]												1.4423
AT4G24560	TA50196_4081			tc|Rep: Chromosome chr18 scaffold_1, whole genome shotgun sequence - Vitis vinifera (Grape), partial (14%) [TC214336]												1.7185
AT5G42340	DB706033			Plant U-Box 15 (PUB15)												1.64466
AT3G05870	TA52879_4081			Subunit of the anaphase promoting complex, a ubiquitin ligase complex that regulates progression through the cell cycle.												0.826138
AT1G64230	DB714898			ubiquitin-conjugating enzyme 28 (UBC28)												0.792656
AT4G24560	TA50196_4081			Encodes a ubiquitin-specific protease. There is no evidence for a phenotype in ubp16-1 mutants, however, double mutant analysis with ubp15 mutants reveals a role for UBP16 in plant development and cell proliferation.												0.781153			0.224172
AT1G64230	AK325274			ubiquitin-conjugating enzyme 28 (UBC28)												0.767567
AT1G64230	CD002133			ubiquitin-conjugating enzyme 28 (UBC28)												0.696127
AT3G57870	CD002133			Encodes a SUMO liagse that directs the attachment of the small protein SUMO to target proteins via an isopeptide bond. This enzyme is localized to the nucleus and plants with reduced levels of this protein show higher sensitivity to ABA in root growth inhibition assays. It has high similarity to the yeast UBC9 SUMO ligase and is sometimes referred to by that name.												0.696127
AT1G53020	AK325708			UBIQUITIN-CONJUGATING ENZYME 26 (UBC26)												0.658225
AT3G15355	AK325708			ubiquitin-conjugating enzyme 25 (UBC25)												0.658225			0.303489
AT2G36170	DB680844			Ubiquitin supergroup												0.614794			-0.33174
AT1G64230	TA35663_4081			ubiquitin-conjugating enzyme 28 (UBC28)												0.594623
AT2G18600	TA35663_4081			Ubiquitin-conjugating enzyme family protein												0.594623			0.306733
AT5G38410	TA35663_4081			Encodes a member of the Rubisco small subunit (RBCS) multigene family: RBCS1A (At1g67090), RBCS1B (At5g38430), RBCS2B (At5g38420), and RBCS3B (At5g38410). Functions to yield sufficient Rubisco content for leaf photosynthetic capacity.												0.594623
AT2G02760	DB691126			ubiquitin conjugating enzyme UBC2. Homolog of the yeast RAD6 gene.												0.582027
AT1G70660	AK319806			MMZ2/UEV1B encodes a protein that may play a role in DNA damage responses and error-free post-replicative DNA repair by participating in lysine-63-based polyubiquitination reactions. UEV1A can form diubiquitin and triubiquitin chains in combination with UBC13A/UBC35 in vitro. It can also functionally complement an mms2 mutation in budding yeast, both by increasing mms2 mutant viability in the pre…												0.556908			0.398251
AT1G53020	BE435420			UBIQUITIN-CONJUGATING ENZYME 26 (UBC26)												0.554957
AT3G15355	BE435420			ubiquitin-conjugating enzyme 25 (UBC25)												0.554957			0.303489
AT1G64230	BE436821			ubiquitin-conjugating enzyme 28 (UBC28)												0.547163
AT1G78870	BE436821			UBC35/UBC13A												0.547163			0.398585
AT1G78870	BT012754			UBC35/UBC13A encodes a protein that may play a role in DNA damage responses and error-free post-replicative DNA repair by participating in lysine-63-based polyubiquitination reactions. UBC35/UBC13A can form diubiquitin and triubiquitin chains in combination with MMZ1,2,3,4/(UEV1A,B,C,D) in vitro. It can also functionally complement an mms2 ubc13 mutation in budding yeast by increasing the double …												0.534125			0.398585
AT1G16890	TA42854_4081			UBC36/UBC13B												0.528372
AT1G64230	TA42854_4081			ubiquitin-conjugating enzyme 28 (UBC28)												0.528372
AT2G39940	AK326751			Encodes a protein containing Leu-rich repeats and a degenerate F-box motif. Associates with AtCUL1, AtRbx1, and the Skp1-like proteins ASK1 and ASK2 to assemble SCF COI1 ubiquitin-ligase complexes in planta. A single amino acid substitution in the F-box motif of COI1 abolishes the formation of the SCF(COI1) complexes and results in loss of the JA response. Required for wound- and jasmonates-induc…												0.524797
AT1G64230	AK321740			ubiquitin-conjugating enzyme 28 (UBC28)												0.489369
AT1G64230	AK246605			ubiquitin-conjugating enzyme 28 (UBC28)												0.449966
AT3G57870	AK246605			Encodes a SUMO liagse that directs the attachment of the small protein SUMO to target proteins via an isopeptide bond. This enzyme is localized to the nucleus and plants with reduced levels of this protein show higher sensitivity to ABA in root growth inhibition assays. It has high similarity to the yeast UBC9 SUMO ligase and is sometimes referred to by that name.												0.449966
AT3G15354	BM411663			Encodes a member of the SPA (suppressor of phyA-105) protein family (SPA1-SPA4). SPA proteins contain an N-terminal serine/threonine kinase-like motif followed by a coiled-coil structure and a C-terminal WD-repeat domain. SPA proteins function redundantly in suppressing photomorphogenesis in dark- and light-grown seedlings. SPA3 (and SPA4) predominantly regulates elongation growth in adult plants.												0.434243
AT5G53330	TA40389_4081			Ubiquitin-associated/translation elongation factor EF1B protein												0.427799			0.571866
AT4G15420	BG130371			Ubiquitin fusion degradation UFD1 family protein								-2.0417				0.418182			0.256927
AT1G64230	BP887435			ubiquitin-conjugating enzyme 28 (UBC28)												0.417425
AT3G26980	AK319407			membrane-anchored ubiquitin-fold protein 4 precursor (MUB4)												0.398074
AT1G16890	TA36569_4081			UBC36/UBC13B encodes a protein that may play a role in DNA damage responses and error-free post-replicative DNA repair. It can bind to the MMZ/UEV1 proteins in vitro.												0.394119
AT1G78870	TA36569_4081			UBC35/UBC13A encodes a protein that may play a role in DNA damage responses and error-free post-replicative DNA repair by participating in lysine-63-based polyubiquitination reactions. UBC35/UBC13A can form diubiquitin and triubiquitin chains in combination with MMZ1,2,3,4/(UEV1A,B,C,D) in vitro. It can also functionally complement an mms2 ubc13 mutation in budding yeast by increasing the double …												0.394119			0.398585
AT2G21170	TA36569_4081			Encodes a plastidic triose phosphate isomerase. Mutants with reduced pdTPI levels have difficulty transitioning from heterotrophic to autotrophic growth. The related phenotypes, such as chlorosis in light-grown seedlings may result from an accumulation of dihydroxyacetone phosphate (DHAP) and methylglyoxal (MG) in these mutants. Both splice variants appear to be expressed, but the At2g21170.2 var…												0.394119			-0.74607
AT5G22000	AK328160			RING-type E3 ubiquitin ligase												0.386282			0.743559
AT1G64230	BT014061			ubiquitin-conjugating enzyme 28 (UBC28)												0.379565
AT2G12550	AK321738			ubiquitin-associated (UBA)/TS-N domain-containing protein												0.375431			0.223227
AT1G64230	AK320548			ubiquitin-conjugating enzyme 28 (UBC28)												0.37512
AT2G35360	AW738081			ubiquitin family protein												0.374619
AT2G36170	AK327359			Ubiquitin supergroup												0.373999			-0.33174
AT1G64230	BW690286			ubiquitin-conjugating enzyme 28 (UBC28)												0.357243
AT1G32375	AK328331			F-box/RNI-like/FBD-like domains-containing protein												0.315632
AT1G78880	BI925807			Ubiquitin-specific protease family C19-related protein												-0.355024
AT1G14650	AK326367			SWAP (Suppressor-of-White-APricot)/surp domain-containing protein / ubiquitin family protein												-0.526062
AT2G36170	AK322250			Ubiquitin supergroup												-0.546232			-0.33174
AT1G53400	AK326965			Ubiquitin domain-containing protein												-0.6107
AT2G36170	AK323928			Ubiquitin supergroup												-0.646328			-0.33174
AT3G09770	TA55040_4081			Encodes a ubiquitin E3 ligase LOG2 (LOSS OF GDU2). Required for GLUTAMINE DUMPER1(GDU1)-induced amino secretion.												-0.668009
AT2G28830	AK320949			Encodes a U-box E3 ubiquitin ligase involved in ubiquitination of pattern recognition receptor FLS2.												-0.683365
AT1G23410	AI781598			Ribosomal protein S27a / Ubiquitin family protein												-0.846164
AT5G42300	AK328064			ubiquitin-like protein 5 (UBL5)												-1.92599			0.647753

## Sheet: Tolerant-Resistant
		Differential expression of ubiquitin-associated transcripts in tolerant/resistant geminivirus-infected hosts			Tolerant
					Cassava						Tomato	Potato	Pepper
					SACMV			CBSV		UCBSV	TYLCV	TolCNDV	PepGMV
ATG ID	Original ID	New ID	Gene name	Gene Description	Early	Middle	Late	Early	Late	Late	Early	Late	Early	Total
AT3G17000	cassava4.1_012424m.g	Manes.15G005200	UBC32	Ubiquitin-conjugating enzyme E2 32 [Source:UniProtKB/Swiss-Prot;Acc:Q9LSP7]	-1.83109
AT5G42990	cassava4.1_017997m.g	Manes.05G154600	UBC18	Probable ubiquitin-conjugating enzyme E2 18 [Source:UniProtKB/Swiss-Prot;Acc:Q9FMM0]	-1.57472
AT3G20060	PGSC0003DMG400031240		UBC19	UBC19 [Source:UniProtKB/TrEMBL;Acc:A0A178V7W3]								2.03957
AT4G12570	PGSC0003DMG400003283		UPL5	E3 ubiquitin-protein ligase UPL5 [Source:UniProtKB/Swiss-Prot;Acc:Q9SU29]								2.23215
AT4G34210	PGSC0003DMG400045524		ASK11	SKP1-like protein 11 [Source:UniProtKB/Swiss-Prot;Acc:O49484]								-2.575
AT2G33770	cassava4.1_001347m	Manes.16G027500	UBC24	Probable ubiquitin-conjugating enzyme E2 24 [Source:UniProtKB/Swiss-Prot;Acc:Q8VY10]						-1.68682
AT4G02570	cassava4.1_025306m	Manes.01G073200	CUL1	AT4G02570 protein [Source:UniProtKB/TrEMBL;Acc:B9DGE3]						2.00735
AT5G22920	cassava4.1_013514m	Manes.04G013200	RZPF34	E3 ubiquitin-protein ligase RZFP34 [Source:UniProtKB/Swiss-Prot;Acc:Q9FFB6]						-1.59171
AT1G63800	A_96_P098309	Solyc01g094810.2.1	UBC5	UBC5 [Source:UniProtKB/TrEMBL;Acc:A0A178WDU0]							0.549015
AT1G64230	A_96_P124737	Solyc01g095490.2.1	UBC28	Ubiquitin-conjugating enzyme 28 [Source:UniProtKB/TrEMBL;Acc:F4I5B8]							0.489369
AT2G02760	A_96_P229999	Solyc02g087750.2.1	UBC2	UBC2 [Source:UniProtKB/TrEMBL;Acc:A0A178W0U6]							0.582027
AT2G32950	A_96_P123917	Solyc11g011980.1.1	COP1	FUS1 [Source:UniProtKB/TrEMBL;Acc:A0A178VXE2]							0.749284
AT3G16090	A_96_P152731	Solyc06g072790.2.1	HRD1A	ERAD-associated E3 ubiquitin-protein ligase HRD1A [Source:UniProtKB/Swiss-Prot;Acc:Q9LW77]							0.381622
AT3G17000	A_96_P145841	Solyc12g099310.1.1	UBC32	Ubiquitin-conjugating enzyme E2 32 [Source:UniProtKB/Swiss-Prot;Acc:Q9LSP7]							0.379565
AT3G57870	A_96_P224684	Solyc03g112720.2.1	SCE1	SCE1A [Source:UniProtKB/TrEMBL;Acc:A0A178V9H0]							0.696127
AT3G61790	A_96_P066836	Solyc06g051980.2.1	SINAT3	E3 ubiquitin-protein ligase [Source:UniProtKB/TrEMBL;Acc:A0A178V9V8]							0.536057
AT4G02570	A_96_P227479	Solyc01g067120.2.1	CUL1	AT4G02570 protein [Source:UniProtKB/TrEMBL;Acc:B9DGE3]							-1.21979
AT4G36800	A_96_P038197	Solyc04g079970.2.1	RCE1	NEDD8-conjugating enzyme Ubc12 [Source:UniProtKB/Swiss-Prot;Acc:Q9SDY5]							0.594623
AT5G23730	A_96_P107279	Solyc11g005190.1.1	RUP2	WD repeat-containing protein RUP2 [Source:UniProtKB/Swiss-Prot;Acc:Q9FFA7]							1.11632
AT5G37930	A_96_P017926	Solyc03g034450.2.1	NA	E3 ubiquitin-protein ligase SINA-like 10 [Source:UniProtKB/Swiss-Prot;Acc:Q84K34]							0.353773
AT5G58760	A_96_P028731	Solyc09g031610.2.1	DDB2	Protein DAMAGED DNA-BINDING 2 [Source:UniProtKB/Swiss-Prot;Acc:Q6NQ88]							0.650351
AT5G59140	A_96_P085104	Solyc06g076460.2.1	NA	BTB/POZ domain-containing protein [Source:UniProtKB/TrEMBL;Acc:Q9FIG0]							0.38582
AT5G59300	A_96_P100599	Solyc05g054540.2.1	UBC7	Ubiquitin-conjugating enzyme E2 7 [Source:UniProtKB/Swiss-Prot;Acc:Q42540]							0.528372
		Solyc10g080610.1		f-box family protein 2.71334 Ubiquitination during plant immune signaling [52,68]
AT1G56250		Solyc01g100000.2		f-box protein pp2-b15-like 4.36437 Ubiquitination during plant immune signaling [52,68]
AT4G02075		Solyc01g079530.2		e3 ubiquitin-protein ligase march3 3.79656 Ubiquitination during plant immune signaling [52,68]
AT2G36060	Pepper29501			ubiquitin-conjugating enzyme family protein [Elaeis guineensis]; GO: response to stress									0.93524
	PGSC0003DMG400012270			Ubiquitin-protein ligase						-2.437
	PGSC0003DMG400040151			Ubiquitin-protein ligase						-2.445
	PGSC0003DMG400044624			Ubiquitin-protein ligase						-2.283
	PGSC0003DMG401013254			Ubiquitin-protein ligase						-2.262
	PGSC0003DMG402030700			Ubiquitin-protein ligase						6.35
AT4G36410			UBC17	Arabidopsis thaliana UBC17 (UBIQUITIN-CONJUGATING ENZYME 17); ubiquitin-protein ligase (UBC17) mRNA, complete cds [NM_119804]		-2.47266
AT4G21070			ATBRCA1	Arabidopsis thaliana ATBRCA1 (BREAST CANCER SUSCEPTIBILITY1); ubiquitin-protein ligase (ATBRCA1) mRNA, complete cds [NM_118225]				2.06378
AT4G03510			RMA1	Arabidopsis thaliana RMA1 (Ring finger protein with Membrane Anchor 1); protein binding / ubiquitin-protein ligase/ zinc ion binding (RMA1) mRNA, complete cds [NM_202777]				-2.1365
AT5G67250			SKIP2	Arabidopsis thaliana SKIP2 (SKP1 INTERACTING PARTNER 2); ubiquitin-protein ligase (SKIP2) mRNA, complete cds [NM_126125]	-2.03486
AT1G04850	cassava4.1_023165m.g	Manes.12G046400		ubiquitin-associated (UBA)/TS-N domain-containing protein	1.50731
AT5G42990	cassava4.1_017997m.g	Manes.05G154600		ubiquitin-conjugating enzyme 18	-1.57472
AT5G42990.1	cassava4.1_017997m.g	Manes.05G154600		ubiquitin-conjugating enzyme 18	-2.34919		-3.11321
AT3G17000	cassava4.1_012424m.g	Manes.15G005200		ubiquitin-conjugating enzyme 32	-1.83109
AT2G32350	cassava4.1_026707m.g	Manes.13G072500		Ubiquitin-like superfamily protein	1.56823
AT3G45180	cassava4.1_031549m.g	-		Ubiquitin-like superfamily protein	1.7472
AT2G32350	cassava4.1_028874m.g	Manes.13G072400		Ubiquitin-like superfamily protein	2.16224
AT4G05230	cassava4.1_027358m.g	Manes.17G035100		Ubiquitin-like superfamily protein	-1.57472
AT4G05320.2	cassava4.1_032620m.g	Manes.S051000		polyubiquitin 10	-1.5382
AT4G33495	cassava4.1_008356m.g	-		Ubiquitin carboxyl-terminal hydrolase family protein		1.91101
AT2G29070.2	cassava4.1_012197m.g	Manes.01G171500		Ubiquitin fusion degradation UFD1 family protein		-2.72458
AT2G29070.2	cassava4.1_012197m.g	Manes.01G171500		Ubiquitin fusion degradation UFD1 family protein			-4.07605
AT3G46460	cassava4.1_030643m.g	Manes.04G033200		ubiquitin-conjugating enzyme 13		-2.59905
AT5G56150.2	cassava4.1_018446m.g	Manes.02G191700		ubiquitin-conjugating enzyme 30		-1.50219
AT5G14360	cassava4.1_032289m.g	Manes.17G108900		Ubiquitin-like superfamily protein		-2.13962
AT5G14360	cassava4.1_032289m.g	Manes.17G108900		Ubiquitin-like superfamily protein			-1.59062
AT5G06600	cassava4.1_028849m.g	-		ubiquitin-specific protease 12		3.31981
AT5G06600	cassava4.1_023089m.g	-		ubiquitin-specific protease 12		-1.72458
AT1G22050	cassava4.1_019480m.g	Manes.18G071000		membrane-anchored ubiquitin-fold protein 6 precursor		-1.74369
AT5G55160	cassava4.1_031997m.g	Manes.15G054500		small ubiquitin-like modifier 2		-2.72458
AT5G55160	cassava4.1_031997m.g	Manes.15G054500		small ubiquitin-like modifier 2			2.05323
AT5G55160	cassava4.1_032154m.g	-		small ubiquitin-like modifier 2		-1.72458
AT5G55170	cassava4.1_027210m.g	-		small ubiquitin-like modifier 3		-2.46155
AT5G32440.3	cassava4.1_018336m.g	-		Ubiquitin system component Cue protein			2.81877
AT2G16920	cassava4.1_023333m.g	Manes.15G000600		ubiquitin-conjugating enzyme 23			-2.26869
AT5G06600	cassava4.1_024914m.g	-		ubiquitin-specific protease 12			1.90123
AT5G06600	cassava4.1_023326m.g	-		ubiquitin-specific protease 12			2.18061
AT5G22030.2	cassava4.1_025236m.g	-		ubiquitin-specific protease 8			2.90123
AT1G64295	cassava4.1_025288m.g	Manes.04G143500		F-box associated ubiquitination effector family protein			-1.51662
AT5G13530	cassava4.1_030917m.g	Manes.08G154600		protein kinases;ubiquitin-protein ligases			-1.93166
AT5G55160	cassava4.1_022616m.g	Manes.17G035500		small ubiquitin-like modifier 2			-3.07605
At5g22000				RING-type E3 ubiquitin ligase (RHF2A)		-1.21
At2g30110				Ubiquitin activating enzyme (UBA1)		-1.21
AT2G36170.1	cassava4.1_019139m.g	Manes.09G053400		Ubiquitin supergroup;Ribosomal protein L40e	2.23742		2.0478
AT3G52590.1	cassava4.1_019149m.g	Manes.08G027400		ubiquitin extension protein 1	2.64448		1.81066
